# Supplementary material for: Fiscal space for the immunisation program in Zambia– an efficiency analysis approach
Source: BMC Res Notes. 2024 Jun 3;17:152. doi: 10.1186/s13104-024-06696-w (PMC11149305; doi:10.1186/s13104-024-06696-w)
Supplement: Supplementary file 1 — Supplementary Material 1 [file 13104_2024_6696_MOESM1_ESM.xlsx]

## Sheet: Sheet1
		OUTPUTS			INPUTS
District	dmu	DPT	Measles	Fully immunized<1	DPT IN	Measles IN	EPI HR Clinical	Health promotion	Outreach	HF-web
Chama	1	6450	5500	97.8	6550	5600	58.8	23683.6	107028	30
Chibombo	2	13500	24495	130	33622	22000	74	44242.4	162262	41
Chinsali	3	14879	9280	96	13500	12000	24.4	44602.4	367280	12
Chisamba	4	12603	7624	89	11000	7000	26.4	44758	178330	20
Chongwe	5	20856	13640	96.2	25300	17000	37.6	34265.6	172627	40
Isoka	6	9900	9000	100	9900	9000	20.4	25919.2	115831	13
Itezhi-tezhi	7	9548	5654	74	11300	7400	24.4	23242	119598	20
Kabwe	8	23087	13120	96	20700	15500	57.2	43522.8	66539	66
Kafue	9	13430	13600	87.8	15000	14500	46.4	33101.6	272680	24
Kapiri	10	32378	18150	115	28900	24200	54	55629.6	159625	34
Luano	11	7536	4604	208	7800	7060	28	28585.6	88222.1	12
Luanshya	12	15460	13690	78	12324	9960	33.2	23621.6	61628	26
Lufwanyama	13	13810	9260	106	13810	9260	26.4	22672.4	61000	24
Luvushimanda	14	2800	2080	106	4100	5500	12.4	17564	102911	10
Masaiti	15	10450	13560	91.8	10450	13560	98	38673.6	68058.4	32
Mkushi	16	16434	14494	73	8000	2500	36.4	36054	173701	41
Mpongwe	17	18000	20500	22.4	18000	20500	80.4	29670.4	149271	17
Mufulira	18	4258	6656	85	4258	6656	21.6	0	117963	25
Mumbwa	19	26491	15408	136	19500	19200	68	57802.8	167142	34
Ndola	20	46900	40000	71	46900	40000	41.2	57729.2	224283	62
Ngabwe	21	2767	1438	89	2400	2000	10.8	11197.2	33181.5	5
Serenje	22	14773	8015	76	19800	17000	28	28766.8	57017.2	28
Shibuyunji	23	9283	5355	95	8000	4000	9.6	11616.4	27425.2	11
Shiwa	24	9248	5230	87.8	9000	9400	32	19000.4	58290.2	16
